# Supplementary material for: Vaccine elicitation of HIV broadly neutralizing antibodies from engineered B cells
Source: Nat Commun. 2020 Nov 17;11:5850. doi: 10.1038/s41467-020-19650-8 (PMC7673113; doi:10.1038/s41467-020-19650-8)
Supplement: Supplementary file 4 — Source Data [file 41467_2020_19650_MOESM4_ESM.xlsx]

## Sheet: Fig 1d
LPS+	Naive
75.5478	2.8
80.5464	2.00833
78.1544	2.45904
68.9728	3.30498
75.2241	3.5
69.0816	4.2
% of donor cells with memory cell surface markers.

## Sheet: Fig 1f_x0009_
	CD73				PD-L2				CD80
Donor GT8+ MC	2.13	11.1	2.94	6.24	87.2	66.7	94.1	93.75	97.8	100	99.98	93.75
Donor GT8- MC	4.602	4.026	3.392	6.2	77.31	66.88	81.07	75.21	90.7	87.8	92.1	88.1
Donor Mock MC	3.35	4.587	3.75	3.804	71.09	68.38	69.89	67.63	91.4	90.9	91.3	90.7
Host MC	55.83	62.91	49.1	63.8	39.07	45.07	36.23	44.96	74.2	77.5	71.5	78.1
Host naïve B Cells	2.88	2.66	1.69	3.5	4.29	4.07	3.63	4.43	5.81	5.17	4.33	6.1

## Sheet: Fig 2b
Total antigen (MD39) specific titer
ELISA: Abs 405nm (Alkaline phosphatase)
		mouse ID:	M-1					M-2					M-3					M-4					M-5					H+K-1					H+K-2					H+K-3					H+K-4					H+K-5
	week:0	2	4	6	7	0	2	4	6	7	0	2	4	6	7	0	2	4	6	7	0	2	4	6	7	0	2	4	6	7	0	2	4	6	7	0	2	4	6	7	0	2	4	6	7	0	2	4	6
serum dilution factor: 10	0.179	0.263	0.445	0.487	1.985	0.198	0.204	0.243	0.657	2.135	0.183	0.201	0.237	0.31	1.345	0.182	0.193	0.701	1.34	2.183	0.176	0.238	0.427	0.784	2.298	0.604	0.515	0.416	0.544	2.255	0.601	0.359	0.388	0.279	2.261	0.852	0.602	0.396	0.528	2.865	0.875	0.293	0.262	0.277	1.645	0.569	0.651	0.644	0.627
30	0.177	0.205	0.368	0.338	2.046	0.187	0.196	0.235	0.538	2.381	0.187	0.222	0.229	0.266	1.669	0.2	0.205	0.465	1.035	2.15	0.188	0.248	0.378	0.571	2.301	0.443	0.461	0.394	0.412	2.238	0.37	0.288	0.269	0.25	1.684	0.506	0.392	0.298	0.421	2.871	0.53	0.242	0.233	0.26	2.021	0.394	0.546	0.542	0.579
90	0.174	0.168	0.228	0.23	1.967	0.172	0.18	0.18	0.345	1.809	0.194	0.209	0.211	0.2	1.412	0.177	0.181	0.346	0.698	2.001	0.163	0.191	0.261	0.382	2.025	0.274	0.331	0.289	0.314	2.112	0.288	0.209	0.204	0.197	1.117	0.321	0.284	0.211	0.274	2.864	0.335	0.22	0.218	0.196	1.645	0.262	0.34	0.393	0.369
270	0.164	0.153	0.188	0.192	1.81	0.175	0.151	0.165	0.268	1.64	0.176	0.181	0.155	0.179	1.082	0.163	0.163	0.239	0.433	1.549	0.155	0.178	0.2	0.268	1.796	0.209	0.236	0.213	0.225	1.738	0.19	0.172	0.171	0.172	0.631	0.228	0.186	0.173	0.203	2.811	0.23	0.188	0.165	0.175	1.318	0.197	0.236	0.268	0.261
810	0.15	0.163	0.178	0.156	1.166	0.153	0.15	0.159	0.203	1.122	0.152	0.17	0.161	0.194	0.852	0.156	0.127	0.162	0.246	1.108	0.147	0.15	0.155	0.183	1.38	0.185	0.196	0.166	0.174	1.331	0.177	0.172	0.171	0.147	0.375	0.175	0.173	0.173	0.198	2.746	0.175	0.159	0.161	0.176	0.888	0.169	0.151	0.176	0.165
2430	0.152	0.159	0.176	0.18	0.833	0.179	0.157	0.174	0.188	0.725	0.185	0.194	0.16	0.177	0.587	0.161	0.164	0.181	0.217	0.707	0.155	0.16	0.171	0.187	1.093	0.19	0.187	0.184	0.193	0.96	0.167	0.163	0.171	0.174	0.281	0.192	0.171	0.174	0.184	1.948	0.195	0.194	0.17	0.173	0.619	0.165	0.173	0.186	0.191
7290	0.17	0.18	0.193	0.164	0.51	0.169	0.17	0.176	0.155	0.44	0.164	0.177	0.184	0.191	0.415	0.169	0.158	0.17	0.191	0.441	0.176	0.151	0.159	0.171	0.66	0.194	0.199	0.171	0.177	0.52	0.187	0.185	0.158	0.168	0.217	0.186	0.187	0.193	0.181	1.135	0.184	0.186	0.187	0.206	0.396	0.157	0.164	0.178	0.173
21870	0.184	0.2	0.204	0.197	0.35	0.203	0.176	0.186	0.197	0.332	0.218	0.198	0.192	0.205	0.317	0.184	0.188	0.197	0.181	0.299	0.181	0.185	0.196	0.205	0.456	0.198	0.191	0.194	0.205	0.331	0.183	0.183	0.19	0.194	0.218	0.22	0.188	0.197	0.21	0.602	0.211	0.183	0.185	0.194	0.28	0.182	0.182	0.192	0.171
65610	0.195	0.195	0.201	0.177	0.246	0.196	0.2	0.204	0.184	0.252	0.208	0.223	0.221	0.231	0.277	0.215	0.186	0.194	0.202	0.258	0.211	0.184	0.186	0.195	0.335	0.228	0.223	0.192	0.201	0.266	0.218	0.219	0.187	0.194	0.205	0.215	0.226	0.232	0.21	0.358	0.207	0.212	0.214	0.226	0.255	0.222	0.19	0.197	0.2
196830	0.189	0.195	0.178	0.189	0.221	0.198	0.205	0.188	0.188	0.219	0.206	0.212	0.226	0.198	0.232	0.177	0.18	0.189	0.198	0.229	0.176	0.183	0.184	0.189	0.248	0.22	0.187	0.189	0.199	0.23	0.215	0.187	0.201	0.196	0.201	0.21	0.216	0.192	0.208	0.268	0.206	0.212	0.212	0.198	0.208	0.173	0.172	0.185	0.188
590490	0.172	0.177	0.184	0.191	0.177	0.173	0.185	0.192	0.193	0.217	0.183	0.192	0.184	0.192	0.198	0.181	0.188	0.194	0.161	0.189	0.168	0.173	0.181	0.169	0.195	0.204	0.192	0.199	0.206	0.193	0.192	0.197	0.203	0.21	0.178	0.186	0.188	0.203	0.217	0.233	0.183	0.185	0.19	0.202	0.186	0.184	0.19	0.195	0.15
1771470	0.183	0.175	0.168	0.205	0.193	0.242	0.199	0.183	0.186	0.191	0.204	0.243	0.176	0.18	0.215	0.171	0.177	0.183	0.185	0.198	0.175	0.18	0.183	0.194	0.207	0.225	0.182	0.187	0.194	0.205	0.207	0.183	0.19	0.195	0.203	0.207	0.211	0.196	0.209	0.211	0.206	0.219	0.175	0.185	0.206	0.17	0.174	0.182	0.19
5314410	0.174	0.176	0.187	0.201	0.179	0.189	0.185	0.195	0.189	0.165	0.167	0.178	0.178	0.177	0.185	0.178	0.186	0.172	0.182	0.195	0.195	0.196	0.204	0.179	0.188	0.208	0.2	0.208	0.179	0.187	0.208	0.203	0.204	0.209	0.186	0.191	0.197	0.206	0.22	0.195	0.188	0.191	0.198	0.21	0.184	0.179	0.186	0.174	0.176
15943230	0.205	0.183	0.188	0.201	0.211	0.231	0.205	0.209	0.215	0.213	0.212	0.234	0.188	0.199	0.217	0.187	0.193	0.2	0.204	0.225	0.195	0.195	0.2	0.209	0.214	0.23	0.194	0.199	0.207	0.212	0.233	0.201	0.203	0.205	0.213	0.23	0.201	0.211	0.219	0.214	0.217	0.221	0.187	0.197	0.213	0.191	0.191	0.201	0.202
47829690	0.157	0.165	0.172	0.182	0.192	0.193	0.189	0.205	0.199	0.21	0.221	0.175	0.184	0.2	0.183	0.177	0.183	0.194	0.198	0.175	0.176	0.181	0.19	0.202	0.167	0.187	0.185	0.193	0.204	0.206	0.188	0.188	0.194	0.203	0.209	0.221	0.189	0.194	0.218	0.201	0.207	0.179	0.179	0.196	0.174	0.179	0.19	0.199	0.205
	0.2	0.206	0.227	0.196	0.2	0.211	0.209	0.22	0.188	0.187	0.195	0.197	0.202	0.193	0.204	0.194	0.203	0.188	0.186	0.196	0.211	0.219	0.192	0.196	0.211	0.2	0.19	0.205	0.191	0.196	0.205	0.223	0.232	0.204	0.211	0.216	0.223	0.225	0.2	0.192	0.197	0.202	0.209	0.2	0.197	0.192	0.209	0.185	0.189
log(inhibitor) vs. response (three parameters)		Interrupted	Ambiguous	Ambiguous																		Ambiguous				Ambiguous						Ambiguous	Ambiguous					Ambiguous	Ambiguous				Ambiguous	Ambiguous
Best-fit values
Bottom	0.1825	0.1759	0.1817	0.1841	0.2095	0.206	0.1961	0.1975	0.1886	0.2259	0.2016	0.2074	0.1923	0.189	0.2355	0.183	0.186	0.1828	0.1857	0.2194	0.1852	0.1751	0.1818	0.1866	0.2339	0.2031	0.1917	0.188	0.1927	0.2173	0.1956	0.1862	0.1857	0.2051	0.2025	0.2014	0.193	0.1936	0.2037	0.1949	0.1961	0.2012	0.191	0.1996	0.2217	0.178	0.1767	0.1845	0.1806
Top	0.1638	19653	~ 1948	~ 264.3	2.116	0.1718	0.1662	0.1819	0.9996	2.29	0.1767	0.193	0.185	0.2048	1.651	0.1718	0.1673	0.7222	1.454	2.214	0.1618	~ 134.8	2.551	0.9811	2.178	~ 1783	0.7749	0.8166	0.6782	2.234	0.9712	~ 273.7	~ 210.0	0.1857	2.332	4.127	2.844	~ 335.3	~ 1381	2.976	2.085	0.1978	~ 222446824	~ 58384473383	2.035	2.757	1.406	0.808	1.136
LogIC50	4.018	-4.501	~ -2.557	~ -1.768	3.026	4.361	4.388	4.742	1.354	2.788	4.03	4.414	4.099	5.573	2.757	4.04	4.425	1.53	1.785	2.819	3.925	~ -1.815	0.4352	1.452	3.195	~ -2.405	1.416	1.171	1.404	3.051	0.9487	~ -1.982	~ -1.957	5.096	1.835	0.4039	0.3914	~ -2.070	~ -2.334	3.626	0.8114	4.838	~ -390915228958	~ -3.092e+014	2.668	0.44	1.112	1.615	1.333
IC50	10432	3.156e-05	~ 0.002771	~ 0.01706	1062	22975	24422	55186	22.6	613.4	10722	25914	12549	374403	572	10968	26582	33.85	61	658.8	8408	~ 0.01531	2.724	28.31	1566	~ 0.003938	26.03	14.83	25.33	1124	8.886	~ 0.01043	~ 0.01105	124848	68.34	2.535	2.462	~ 0.008511	~ 0.004638	4228	6.477	68799	~ 0.000	~ 0.000	465.4	2.754	12.96	41.25	21.55
Span	-0.01865	19652	~ 1948	~ 264.2	1.906	-0.03426	-0.02984	-0.01558	0.8109	2.065	-0.0249	-0.01439	-0.007287	0.01582	1.416	-0.01116	-0.01865	0.5394	1.268	1.995	-0.02339	~ 134.6	2.369	0.7945	1.944	~ 1783	0.5833	0.6287	0.4855	2.017	0.7755	~ 273.5	~ 209.8	-0.01939	2.129	3.926	2.651	~ 335.1	~ 1381	2.781	1.889	-0.00338	~ 222446824	~ 58384473383	1.813	2.579	1.229	0.6236	0.9555
Lower 95% conf. limit (profile likelihood)
Bottom	0.1702		???	???	0.166	0.188	0.1828	0.1792	0.178	0.1516	0.185	0.1861	0.1709	0.1758	0.1843	0.1698	0.1696	0.1709	0.175	0.186	0.1722	???	0.1704	0.1754	0.1582	???	0.1833	0.1779	0.182	0.1735	0.1799	???	???	0.1812	0.194	0.188	0.1789	???	???	0.1286	0.1848	0.1798	???	???	0.1737	0.1662	0.165	0.1736	0.1668
Top	0.1473		(Very wide)	(Very wide)	2.019	0.1487	0.1509	0.1616	0.7209	2.093	0.1538	0.1671	0.1572	0.1855	1.509	0.1544	0.148	0.5493	1.341	2.126	0.1436	(Very wide)	???	0.7553	2.026	(Very wide)	0.5944	0.4894	0.483	2.137	0.3926	(Very wide)	(Very wide)	0.1622	2.246	0.795	0.4797	(Very wide)	(Very wide)	2.875	0.8764	0.1752	(Very wide)	(Very wide)	1.891	???	0.8363	0.6651	0.7803
LogIC50	???		(Very wide)	(Very wide)	2.921	2.518	3.263	???	0.7042	2.592	???	???	???	???	2.551	???	???	0.9459	1.685	2.733	2.219	(Very wide)	???	1.025	3.008	(Very wide)	0.9087	???	-0.163	2.947	???	(Very wide)	(Very wide)	???	1.791	???	???	(Very wide)	(Very wide)	3.54	???	???	(Very wide)	(Very wide)	2.516	???	???	1.303	0.465
IC50	???		(Very wide)	(Very wide)	834.3	329.7	1832	???	5.06	391.3	???	???	???	???	355.5	???	???	8.829	48.41	540.8	165.7	(Very wide)	???	10.59	1019	(Very wide)	8.103	???	0.6871	885.5	???	(Very wide)	(Very wide)	???	61.79	???	???	(Very wide)	(Very wide)	3464	???	???	(Very wide)	(Very wide)	328.4	???	???	20.08	2.917
Upper 95% conf. limit (profile likelihood)
Bottom	0.1955		???	???	0.2527	0.2381	0.2103	???	0.1992	0.2995	0.2194	0.2137	0.2151	???	0.2862	0.1968	???	0.1948	0.1963	0.2527	0.1989	???	0.1929	0.1977	0.3089	???	0.2	0.1979	0.2032	0.2608	0.2112	???	???	???	0.211	0.2145	0.2067	???	???	0.2608	0.2073	0.2134	???	???	0.2693	0.1895	0.1884	0.1953	0.1943
Top	0.1788		(Very wide)	(Very wide)	2.216	0.1923	0.1805	0.1991	2.67	2.513	0.1968	0.2153	0.21	???	1.814	0.1875	0.1846	1.49	1.594	2.306	0.1782	(Very wide)	???	1.711	2.341	(Very wide)	1.504	???	10.41	2.335	???	(Very wide)	(Very wide)	0.2058	2.426	???	???	(Very wide)	(Very wide)	3.08	???	0.2134	(Very wide)	(Very wide)	2.195	???	???	1.12	4.809
LogIC50	???		(Very wide)	(Very wide)	3.132	7.198	5.886	???	1.682	2.982	???	???	???	???	2.965	???	???	1.868	1.88	2.905	7.848	(Very wide)	1.586	1.726	3.382	(Very wide)	1.713	1.7	1.823	3.155	1.891	(Very wide)	(Very wide)	???	1.877	1.442	1.666	(Very wide)	(Very wide)	3.713	1.42	???	(Very wide)	(Very wide)	2.819	1.565	1.533	1.853	1.693
IC50	???		(Very wide)	(Very wide)	1356	15776390	769584	???	48.12	958.3	???	???	???	???	922	???	???	73.74	75.78	803.3	70454342	(Very wide)	38.58	53.26	2410	(Very wide)	51.63	50.15	66.56	1429	77.8	(Very wide)	(Very wide)	???	75.41	27.64	46.31	(Very wide)	(Very wide)	5169	26.32	???	(Very wide)	(Very wide)	659.6	36.73	34.09	71.3	49.3
Goodness of Fit
Degrees of Freedom	11		11	11	11	11	11	11	11	11	11	11	11	11	11	11	11	11	11	11	11	11	11	11	11	11	11	11	11	11	11	11	11	11	11	11	11	11	11	11	11	11	11	11	11	11	11	11	11
R squared	0.2644		0.942	0.8786	0.9951	0.4062	0.4857	0.1244	0.9793	0.9856	0.2611	0.0738	0.01752	0.07707	0.9854	0.1002	0.19	0.9628	0.9969	0.9969	0.3303	0.616	0.9225	0.9816	0.9879	0.9299	0.9789	0.9475	0.9505	0.9957	0.8377	0.7215	0.6393	0.124	0.9994	0.9542	0.8891	0.6688	0.939	0.9963	0.9728	0.004629	0	0	0.9913	0.931	0.9766	0.9812	0.9736
Sum of Squares	0.002412		0.001921	0.003003	0.03334	0.004419	0.002431	0.004411	0.002662	0.1006	0.004381	0.006707	0.007499	0.006847	0.04733	0.002797	0.003832	0.003396	0.002581	0.02054	0.002727	0.002835	0.00318	0.002951	0.09287	0.003978	0.001664	0.002428	0.002693	0.03309	0.006043	0.003365	0.003247	0.006659	0.001632	0.004364	0.004905	0.004312	0.002853	0.06699	0.003093	0.006312	0.005998	0.006649	0.04316	0.003393	0.003306	0.002744	0.004482
Sy.x	0.01481		0.01322	0.01652	0.05505	0.02004	0.01487	0.02002	0.01556	0.09562	0.01996	0.02469	0.02611	0.02495	0.0656	0.01595	0.01866	0.01757	0.01532	0.04321	0.01575	0.01606	0.017	0.01638	0.09188	0.01902	0.0123	0.01486	0.01565	0.05485	0.02344	0.01749	0.01718	0.0246	0.01218	0.01992	0.02112	0.0198	0.01611	0.07804	0.01677	0.02395	0.02335	0.02459	0.06264	0.01756	0.01734	0.01579	0.02019
Number of points
# of X values	14	14	14	14	14	14	14	14	14	14	14	14	14	14	14	14	14	14	14	14	14	14	14	14	14	14	14	14	14	14	14	14	14	14	14	14	14	14	14	14	14	14	14	14	14	14	14	14	14
# Y values analyzed	14	14	14	14	14	14	14	14	14	14	14	14	14	14	14	14	14	14	14	14	14	14	14	14	14	14	14	14	14	14	14	14	14	14	14	14	14	14	14	14	14	14	14	14	14	14	14	14	14
Fiogure 2b: curated IC50	30	30	30	30	1062	30	30	30	30	613.4	30	30	30	30	572	30	30	30	30	658.8	30	30	2.724	30	1566	30	30	30	30	1124	30	30	30	30	68.34	30	30	30	30	4228	30	30	30	30	465.4	30	30	30	30
	lower limit of detection =30x
[truncated: 68 more columns]

## Sheet: Fig 2c
VRC01 competition
ELISA: Abs 405nm (Alkaline phosphatase)
			mouse ID:	M-1					M-2					M-3					M-4					M-5					H+K-1					H+K-2					H+K-3					H+K-4					H+K-5
		0	2	4	6	7	0	2	4	6	7	0	2	4	6	7	0	2	4	6	7	0	2	4	6	7	0	2	4	6	7	0	2	4	6	7	0	2	4	6	7	0	2	4	6	7	0	2	4
	serum dilution factor: 10	2.028	1.101	1.808	1.05	1.319	1.232	2.063	1.26	1.846	0.94	2.033	1.497	1.808	1.167	0.818	1.48	1.432	1.241	1.083	0.749	1.5	1.569	0.997	1.097	0.67	1.097	1.266	1.068	1.052	0.434	1.092	1.081	1.246	1.308	0.444	1.148	1.484	0.995	1.213	0.457	1.321	1.36	1.345	1.245	0.598	1.35	1.097	1.044
	20	2.345	1.965	2.1	2.183	1.625	2.166	2.357	2.241	2.209	1.488	2.375	2.427	2.313	1.779	1.28	2.008	2.429	1.952	1.825	0.866	2.283	1.853	1.804	1.564	1.266	2.001	1.862	2.126	1.768	1.076	1.867	1.933	1.506	2.059	0.796	1.754	1.84	1.608	2.193	0.801	2.342	2.056	2.247	2.09	1.097	1.775	1.701	1.414
	40	2.508	2.277	2.307	2.169	1.956	2.332	2.519	2.263	2.437	1.718	2.531	2.345	2.439	2.335	1.359	2.439	2.315	2.278	2.288	1.435	2.506	2.148	2.042	1.959	1.412	2.181	2.115	2.368	2.305	1.527	2.337	2.194	2.148	2.285	1.385	2.22	2.143	2.058	2.296	1.089	2.547	2.404	2.471	2.353	1.416	2.102	2.056	1.97
	80	2.484	2.244	2.413	2.505	1.939	2.422	2.443	2.434	2.428	1.899	2.452	2.44	2.41	2.173	1.57	2.448	2.576	2.381	2.317	1.627	2.519	2.25	2.122	2.111	1.571	2.421	2.4	2.528	2.417	1.854	2.503	2.371	2.363	2.455	1.698	2.423	2.308	2.3	2.515	1.519	2.622	2.576	2.648	2.461	1.67	2.47	2.395	2.26
	160	2.538	2.519	2.533	2.415	1.958	2.57	2.463	2.479	2.311	1.919	2.415	2.43	2.422	2.467	1.657	2.514	2.541	2.487	2.429	1.9	2.539	2.418	2.337	2.312	1.726	2.538	2.509	2.59	2.561	2.071	2.563	2.527	2.437	2.593	1.966	2.476	2.414	2.413	2.643	1.747	2.616	2.574	2.677	2.559	1.829	2.584	2.549	2.471
	320	2.6	2.456	2.628	2.456	2.197	2.537	2.647	2.453	2.643	1.952	2.598	2.469	2.59	2.284	1.88	2.554	2.551	2.551	2.57	2.166	2.559	2.439	2.527	2.422	1.882	2.5	2.522	2.665	2.594	2.328	2.572	2.558	2.509	2.579	2.113	2.49	2.535	2.436	2.642	2.038	2.675	2.599	2.626	2.561	2.037	2.576	2.618	2.571
	640	2.56	2.607	2.564	2.635	2.162	2.604	2.604	2.511	2.56	1.974	2.486	2.407	2.431	2.488	2.001	2.401	2.6	2.559	2.604	2.346	2.536	2.454	2.322	2.428	2.005	2.497	2.571	2.634	2.604	2.412	2.573	2.596	2.496	2.589	2.175	2.495	2.539	2.521	2.63	2.154	2.723	2.635	2.702	2.646	2.169	2.651	2.66	2.581
	1280	2.535	2.404	2.553	2.467	2.101	2.377	2.581	2.499	2.289	2.237	2.547	2.508	2.533	2.3	2.119	2.678	2.64	2.615	2.594	2.425	2.497	2.512	2.512	2.467	2.141	2.526	2.643	2.684	2.643	2.46	2.599	2.598	2.536	2.62	2.348	2.516	2.56	2.439	2.696	2.23	2.662	2.612	2.707	2.596	2.315	2.674	2.707	2.617
	2560	2.495	2.533	2.504	2.468	2.391	2.516	2.521	2.64	2.499	2.166	2.605	2.507	2.622	2.712	2.178	2.618	2.565	2.599	2.598	2.541	2.594	2.493	2.501	2.42	2.128	2.55	2.608	2.678	2.613	2.532	2.634	2.611	2.534	2.599	2.381	2.515	2.572	2.59	2.698	2.435	2.739	2.664	2.739	2.645	2.226	2.653	2.68	2.666
	5120	2.763	2.659	2.716	2.58	2.598	2.546	2.716	2.608	2.757	2.379	2.688	2.577	2.764	2.203	2.375	2.639	2.681	2.61	2.672	2.571	2.627	2.548	2.585	2.518	2.388	2.663	2.705	2.732	2.65	2.647	2.641	2.683	2.571	2.617	2.458	2.58	2.648	2.564	2.727	2.499	2.724	2.698	2.75	2.647	2.467	2.714	2.747	2.692
	10240	2.599	2.497	2.639	2.584	2.466	2.454	2.647	2.505	2.506	2.409	2.584	2.466	2.545	2.699	2.375	2.456	2.644	2.602	2.605	2.546	2.56	2.515	2.521	2.493	2.448	2.572	2.654	2.694	2.653	2.669	2.616	2.632	2.54	2.616	2.481	2.49	2.608	2.541	2.687	2.495	2.713	2.626	2.712	2.604	2.43	2.698	2.706	2.688
	20480	2.663	2.715	2.665	2.6	2.61	2.58	2.717	2.699	2.626	2.414	2.641	2.598	2.599	2.406	2.572	2.744	2.67	2.672	2.69	2.654	2.627	2.635	2.602	2.567	2.584	2.648	2.689	2.742	2.701	2.733	2.69	2.68	2.577	2.699	2.57	2.638	2.664	2.536	2.7	2.628	2.73	2.708	2.737	2.72	2.656	2.721	2.777	2.731
	40960	2.602	2.417	2.662	2.612	2.541	2.656	2.635	2.547	2.626	2.51	2.561	2.502	2.459	2.395	2.47	2.614	2.652	2.612	2.65	2.589	2.594	2.576	2.572	2.485	2.545	2.507	2.589	2.71	2.647	2.684	2.631	2.632	2.54	2.616	2.53	2.483	2.614	2.621	2.735	2.597	2.652	2.658	2.695	2.547	2.535	2.701	2.743	2.677
	81920	2.651	2.754	2.642	2.684	2.634	2.539	2.574	2.576	2.531	2.522	2.444	2.475	2.577	2.444	2.5	2.63	2.664	2.646	2.672	2.637	2.598	2.567	2.62	2.604	2.595	2.426	2.581	2.735	2.677	2.725	2.667	2.648	2.566	2.652	2.586	2.571	2.652	2.566	2.703	2.65	2.722	2.691	2.739	2.545	2.605	2.744	2.761	2.709
	163840	2.531	2.398	2.525	2.49	2.595	2.501	2.507	2.519	2.448	2.605	2.619	2.579	2.611	2.32	2.439	2.64	2.616	2.671	2.661	2.67	2.617	2.616	2.583	2.639	2.548	2.426	2.586	2.7	2.633	2.734	2.634	2.636	2.57	2.642	2.583	2.567	2.619	2.546	2.722	2.662	2.712	2.654	2.706	2.571	2.605	2.676	2.744	2.728
		2.531	2.398	2.525	2.49	2.595	2.501	2.507	2.519	2.448	2.605	2.619	2.579	2.611	2.32	2.439	2.64	2.616	2.671	2.661	2.67	2.617	2.372	2.273	2.283	2.302	2.426	2.586	2.325	2.101	2.278	2.088	2.319	2.264	2.361	2.239	2.307	2.404	2.244	2.426	2.301	2.452	2.357	2.481	2.284	2.605	2.676	2.525	2.728
	no competition control	2.59467	2.523	2.60967	2.59533	2.59	2.56533	2.572	2.54733	2.535	2.54567	2.54133	2.51867	2.549	2.38633	2.46967	2.628	2.644	2.643	2.661	2.632	2.603	2.58633	2.59167	2.576	2.56267	2.453	2.58533	2.715	2.65233	2.71433	2.644	2.63867	2.55867	2.63667	2.56633	2.54033	2.62833	2.57767	2.72	2.63633	2.69533	2.66767	2.71333	2.55433	2.58167	2.707	2.74933	2.70467
	10	0.566667	1.422	0.801667	1.54533	1.271	1.33333	0.509	1.28733	0.689	1.60567	0.508333	1.02167	0.741	1.21933	1.65167	1.148	1.212	1.402	1.578	1.883	1.103	1.01733	1.59467	1.479	1.89267	1.356	1.31933	1.647	1.60033	2.28033	1.552	1.55767	1.31267	1.32867	2.12233	1.39233	1.14433	1.58267	1.507	2.17933	1.37433	1.30767	1.36833	1.30933	1.98367	1.357	1.65233	1.66067
	20	0.249667	0.558	0.509667	0.412333	0.965	0.399333	0.215	0.306333	0.326	1.05767	0.166333	0.0916667	0.236	0.607333	1.18967	0.62	0.215	0.691	0.836	1.766	0.32	0.733333	0.787667	1.012	1.29667	0.452	0.723333	0.589	0.884333	1.63833	0.777	0.705667	1.05267	0.577667	1.77033	0.786333	0.788333	0.969667	0.527	1.83533	0.353333	0.611667	0.466333	0.464333	1.48467	0.932	1.04833	1.29067
	40	0.0866667	0.246	0.302667	0.426333	0.634	0.233333	0.053	0.284333	0.098	0.827667	0.0103333	0.173667	0.11	0.0513333	1.11067	0.189	0.329	0.365	0.373	1.197	0.097	0.438333	0.549667	0.617	1.15067	0.272	0.470333	0.347	0.347333	1.18733	0.307	0.444667	0.410667	0.351667	1.18133	0.320333	0.485333	0.519667	0.424	1.54733	0.148333	0.263667	0.242333	0.201333	1.16567	0.605	0.693333	0.734667
	80	0.110667	0.279	0.196667	0.0903333	0.651	0.143333	0.129	0.113333	0.107	0.646667	0.0893333	0.0786667	0.139	0.213333	0.899667	0.18	0.068	0.262	0.344	1.005	0.084	0.336333	0.469667	0.465	0.991667	0.032	0.185333	0.187	0.235333	0.860333	0.141	0.267667	0.195667	0.181667	0.868333	0.117333	0.320333	0.277667	0.205	1.11733	0.0733333	0.0916667	0.0653333	0.0933333	0.911667	0.237	0.354333	0.444667
transformation of data	160	0.0566667	0.004	0.0766667	0.180333	0.632	-0.00466667	0.109	0.0683333	0.224	0.626667	0.126333	0.0886667	0.127	-0.0806667	0.812667	0.114	0.103	0.156	0.232	0.732	0.064	0.168333	0.254667	0.264	0.836667	-0.085	0.0763333	0.125	0.0913333	0.643333	0.081	0.111667	0.121667	0.0436667	0.600333	0.0643333	0.214333	0.164667	0.077	0.889333	0.0793333	0.0936667	0.0363333	-0.00466667	0.752667	0.123	0.200333	0.233667
no competition control - sample	320	-0.00533333	0.067	-0.0183333	0.139333	0.393	0.0283333	-0.075	0.0943333	-0.108	0.593667	-0.0566667	0.0496667	-0.041	0.102333	0.589667	0.074	0.093	0.092	0.091	0.466	0.044	0.147333	0.0646667	0.154	0.680667	-0.047	0.0633333	0.05	0.0583333	0.386333	0.072	0.0806667	0.0496667	0.0576667	0.453333	0.0503333	0.0933333	0.141667	0.078	0.598333	0.0203333	0.0686667	0.0873333	-0.00666667	0.544667	0.131	0.131333	0.133667
	640	0.0346667	-0.084	0.0456667	-0.0396667	0.428	-0.0386667	-0.032	0.0363333	-0.025	0.571667	0.0553333	0.111667	0.118	-0.101667	0.468667	0.227	0.044	0.084	0.057	0.286	0.067	0.132333	0.269667	0.148	0.557667	-0.044	0.0143333	0.081	0.0483333	0.302333	0.071	0.0426667	0.0626667	0.0476667	0.391333	0.0453333	0.0893333	0.0566667	0.09	0.482333	-0.0276667	0.0326667	0.0113333	-0.0916667	0.412667	0.056	0.0893333	0.123667
	1280	0.0596667	0.119	0.0566667	0.128333	0.489	0.188333	-0.009	0.0483333	0.246	0.308667	-0.00566667	0.0106667	0.016	0.0863333	0.350667	-0.05	0.004	0.028	0.067	0.207	0.106	0.0743333	0.0796667	0.109	0.421667	-0.073	-0.0576667	0.031	0.00933333	0.254333	0.045	0.0406667	0.0226667	0.0166667	0.218333	0.0243333	0.0683333	0.138667	0.024	0.406333	0.0333333	0.0556667	0.00633333	-0.0416667	0.266667	0.033	0.0423333	0.0876667
	2560	0.0996667	-0.01	0.105667	0.127333	0.199	0.0493333	0.051	-0.0926667	0.036	0.379667	-0.0636667	0.0116667	-0.073	-0.325667	0.291667	0.01	0.079	0.044	0.063	0.091	0.009	0.0933333	0.0906667	0.156	0.434667	-0.097	-0.0226667	0.037	0.0393333	0.182333	0.01	0.0276667	0.0246667	0.0376667	0.185333	0.0253333	0.0563333	-0.0123333	0.022	0.201333	-0.0436667	0.00366667	-0.0256667	-0.0906667	0.355667	0.054	0.0693333	0.0386667
	5120	-0.168333	-0.136	-0.106333	0.0153333	-0.008	0.0193333	-0.144	-0.0606667	-0.222	0.166667	-0.146667	-0.0583333	-0.215	0.183333	0.0946667	-0.011	-0.037	0.033	-0.011	0.061	-0.024	0.0383333	0.00666667	0.058	0.174667	-0.21	-0.119667	-0.017	0.00233333	0.0673333	0.003	-0.0443333	-0.0123333	0.0196667	0.108333	-0.0396667	-0.0196667	0.0136667	-0.007	0.137333	-0.0286667	-0.0303333	-0.0366667	-0.0926667	0.114667	-0.007	0.00233333	0.0126667
	10240	-0.00433333	0.026	-0.0293333	0.0113333	0.124	0.111333	-0.075	0.0423333	0.029	0.136667	-0.0426667	0.0526667	0.004	-0.312667	0.0946667	0.172	0	0.041	0.056	0.086	0.043	0.0713333	0.0706667	0.083	0.114667	-0.119	-0.0686667	0.021	-0.000666667	0.0453333	0.028	0.00666667	0.0186667	0.0206667	0.0853333	0.0503333	0.0203333	0.0366667	0.033	0.141333	-0.0176667	0.0416667	0.00133333	-0.0496667	0.151667	0.009	0.0433333	0.0166667
	20480	-0.0683333	-0.192	-0.0553333	-0.00466667	-0.02	-0.0146667	-0.145	-0.151667	-0.091	0.131667	-0.0996667	-0.0793333	-0.05	-0.0196667	-0.102333	-0.116	-0.026	-0.029	-0.029	-0.022	-0.024	-0.0486667	-0.0103333	0.009	-0.0213333	-0.195	-0.103667	-0.027	-0.0486667	-0.0186667	-0.046	-0.0413333	-0.0183333	-0.0623333	-0.00366667	-0.0976667	-0.0356667	0.0416667	0.02	0.00833333	-0.0346667	-0.0403333	-0.0236667	-0.165667	-0.0743333	-0.014	-0.0276667	-0.0263333
	40960	-0.00733333	0.106	-0.0523333	-0.0166667	0.049	-0.0906667	-0.063	0.000333333	-0.091	0.0356667	-0.0196667	0.0166667	0.09	-0.00866667	-0.000333333	0.014	-0.008	0.031	0.011	0.043	0.009	0.0103333	0.0196667	0.091	0.0176667	-0.054	-0.00366667	0.005	0.00533333	0.0303333	0.013	0.00666667	0.0186667	0.0206667	0.0363333	0.0573333	0.0143333	-0.0433333	-0.015	0.0393333	0.0433333	0.00966667	0.0183333	0.00733333	0.0466667	0.006	0.00633333	0.0276667
	81920	-0.0563333	-0.231	-0.0323333	-0.0886667	-0.044	0.0263333	-0.002	-0.0286667	0.004	0.0236667	0.0973333	0.0436667	-0.028	-0.0576667	-0.0303333	-0.002	-0.02	-0.003	-0.011	-0.005	0.005	0.0193333	-0.0283333	-0.028	-0.0323333	0.027	0.00433333	-0.02	-0.0246667	-0.0106667	-0.023	-0.00933333	-0.00733333	-0.0153333	-0.0196667	-0.0306667	-0.0236667	0.0116667	0.017	-0.0136667	-0.0266667	-0.0233333	-0.0256667	0.00933333	-0.0233333	-0.037	-0.0116667	-0.00433333
	163840	0.0636667	0.125	0.0846667	0.105333	-0.005	0.0643333	0.065	0.0283333	0.087	-0.0593333	-0.0776667	-0.0603333	-0.062	0.0663333	0.0306667	-0.012	0.028	-0.028	0	-0.038	-0.014	-0.0296667	0.00866667	-0.063	0.0146667	0.027	-0.000666667	0.015	0.0193333	-0.0196667	0.01	0.00266667	-0.0113333	-0.00533333	-0.0166667	-0.0266667	0.00933333	0.0316667	-0.002	-0.0256667	-0.0166667	0.0136667	0.00733333	-0.0166667	-0.0233333	0.031	0.00533333	-0.0233333
		0.0636667	0.125	0.0846667	0.105333	-0.005	0.0643333	0.065	0.0283333	0.087	-0.0593333	-0.0776667	-0.0603333	-0.062	0.0663333	0.0306667	-0.012	0.028	-0.028	0	-0.038	-0.014	0.214333	0.318667	0.293	0.260667	0.027	-0.000666667	0.39	0.551333	0.436333	0.556	0.319667	0.294667	0.275667	0.327333	0.233333	0.224333	0.333667	0.294	0.335333	0.243333	0.310667	0.232333	0.270333	-0.0233333	0.031	0.224333	-0.0233333
	Figure 2c: Total Area under the curve (Prism 8)	0.3675	0.7432	0.58	0.7205	1.567	0.5889	0.3905	0.5662	0.547	1.903	0.3434	0.3913	0.4554	0.6804	2.051	0.6655	0.4844	0.7644	0.8787	2.074	0.4235	0.8387	1.044	1.187	2.299	1.11	0.7704	0.6979	0.778	2.03	0.709	0.7735	0.7942	0.6262	2.099	0.6899	0.8257	0.9594	0.6816	2.562	0.4649	0.5909	0.5118	0.5914	1.754	0.8718	1.059	1.201
[truncated: 69 more columns]

## Sheet: Fig 2d, 2e
P2A
ELISA: Abs 405nm (Alkaline phosphatase)
		mouse ID:	M-1					M-2					M-3					M-4					M-5					H-1					H-2					H-3					H-4
	0	2	4	6	7	0	2	4	6	7	0	2	4	6	7	0	2	4	6	7	0	2	4	6	7	0	2	4	6	7	0	2	4	6	7	0	2	4	6	7	0	2	4	6	7	0	2	4	6
serum :dilution factor: 10	0.169	0.18	0.161	0.169	0.184	0.193	0.21	0.216	0.191	0.192	0.196	0.198	0.226	0.21	0.209	0.197	0.199	0.198	0.207	0.223	0.179	0.162	0.161	0.168	0.205	0.207	0.344	0.268	0.241	2.55	0.18	0.229	0.224	0.217	2.354	0.228	0.28	0.253	0.256	2.817	0.214	0.24	0.245	0.245	2.146	0.22	0.186	0.194	0.211
20	0.186	0.19	0.199	0.205	0.187	0.195	0.211	0.209	0.25	0.233	0.199	0.199	0.207	0.234	0.223	0.209	0.213	0.187	0.199	0.209	0.181	0.19	0.189	0.168	0.179	0.215	0.268	0.226	0.218	2.009	0.185	0.232	0.201	0.196	1.711	0.216	0.267	0.282	0.269	2.547	0.192	0.217	0.227	0.242	1.974	0.215	0.259	0.254	0.261
40	0.189	0.156	0.16	0.172	0.174	0.18	0.19	0.188	0.213	0.2	0.201	0.21	0.21	0.215	0.193	0.186	0.188	0.199	0.201	0.211	0.158	0.169	0.164	0.167	0.176	0.176	0.397	0.211	0.222	1.879	0.161	0.19	0.193	0.183	1.317	0.204	0.246	0.243	0.224	2.162	0.202	0.211	0.219	0.197	1.732	0.213	0.206	0.213	0.218
80	0.177	0.159	0.168	0.171	0.18	0.185	0.164	0.171	0.184	0.178	0.183	0.201	0.163	0.175	0.18	0.171	0.173	0.189	0.186	0.163	0.148	0.15	0.151	0.154	0.165	0.151	0.2	0.186	0.163	1.401	0.138	0.167	0.168	0.168	0.795	0.167	0.206	0.206	0.194	1.624	0.179	0.193	0.174	0.178	1.428	0.169	0.187	0.199	0.199
160	0.162	0.164	0.177	0.148	0.147	0.158	0.164	0.17	0.194	0.154	0.165	0.162	0.17	0.179	0.182	0.173	0.139	0.144	0.149	0.156	0.144	0.144	0.133	0.136	0.147	0.119	0.157	0.144	0.158	1.046	0.14	0.139	0.147	0.146	0.581	0.164	0.197	0.202	0.188	1.246	0.155	0.162	0.17	0.178	1.126	0.161	0.193	0.192	0.167
320	0.163	0.178	0.179	0.179	0.177	0.191	0.167	0.163	0.181	0.181	0.276	0.183	0.161	0.161	0.18	0.167	0.173	0.177	0.183	0.163	0.15	0.147	0.157	0.176	0.145	0.147	0.172	0.171	0.174	0.731	0.157	0.171	0.175	0.153	0.39	0.164	0.213	0.195	0.174	0.824	0.176	0.182	0.174	0.175	0.854	0.169	0.197	0.197	0.2
640	0.184	0.199	0.174	0.178	0.178	0.18	0.187	0.2	0.169	0.161	0.227	0.194	0.219	0.19	0.188	0.178	0.168	0.175	0.18	0.188	0.167	0.148	0.153	0.157	0.166	0.144	0.162	0.156	0.173	0.536	0.146	0.151	0.158	0.165	0.33	0.187	0.189	0.206	0.191	0.581	0.173	0.186	0.189	0.182	0.571	0.185	0.213	0.208	0.19
1280	0.189	0.203	0.21	0.211	0.208	0.215	0.204	0.201	0.219	0.209	0.214	0.184	0.195	0.208	0.209	0.195	0.196	0.206	0.183	0.188	0.169	0.18	0.179	0.187	0.172	0.169	0.185	0.156	0.165	0.403	0.168	0.173	0.178	0.16	0.262	0.193	0.229	0.24	0.212	0.457	0.214	0.182	0.19	0.194	0.456	0.188	0.233	0.214	0.224
2560	0.208	0.21	0.215	0.185	0.193	0.201	0.204	0.215	0.209	0.199	0.204	0.216	0.209	0.229	0.24	0.241	0.206	0.217	0.217	0.226	0.205	0.175	0.178	0.177	0.194	0.169	0.174	0.175	0.19	0.333	0.169	0.168	0.174	0.181	0.249	0.217	0.22	0.264	0.24	0.352	0.222	0.214	0.223	0.222	0.338	0.225	0.251	0.241	0.226
5120	0.209	0.211	0.183	0.198	0.214	0.212	0.219	0.198	0.212	0.205	0.248	0.218	0.223	0.172	0.233	0.198	0.2	0.205	0.214	0.221	0.165	0.185	0.173	0.181	0.19	0.173	0.176	0.191	0.198	0.264	0.176	0.173	0.164	0.181	0.227	0.277	0.203	0.233	0.194	0.287	0.202	0.205	0.22	0.172	0.28	0.205	0.236	0.202	0.205
10240	0.183	0.183	0.195	0.198	0.179	0.191	0.19	0.205	0.218	0.21	0.188	0.264	0.189	0.219	0.21	0.201	0.214	0.218	0.172	0.177	0.163	0.165	0.168	0.159	0.165	0.177	0.171	0.154	0.159	0.224	0.161	0.171	0.151	0.157	0.186	0.181	0.235	0.218	0.204	0.269	0.21	0.216	0.191	0.182	0.243	0.178	0.208	0.207	0.212
20480	0.2	0.177	0.174	0.192	0.203	0.215	0.22	0.194	0.208	0.206	0.201	0.205	0.163	0.178	0.236	0.187	0.204	0.199	0.205	0.215	0.168	0.182	0.192	0.193	0.197	0.164	0.171	0.188	0.196	0.216	0.177	0.182	0.181	0.188	0.179	0.179	0.209	0.232	0.188	0.24	0.214	0.206	0.213	0.184	0.248	0.205	0.228	0.193	0.203
40960	0.193	0.204	0.198	0.226	0.182	0.196	0.198	0.209	0.215	0.171	0.174	0.179	0.189	0.176	0.212	0.212	0.205	0.189	0.197	0.21	0.182	0.189	0.201	0.173	0.173	0.171	0.158	0.174	0.175	0.222	0.183	0.168	0.158	0.154	0.186	0.242	0.183	0.227	0.205	0.246	0.187	0.192	0.209	0.198	0.227	0.196	0.209	0.206	0.21
81920	0.221	0.162	0.198	0.204	0.214	0.224	0.197	0.32	0.216	0.21	0.217	0.247	0.185	0.224	0.259	0.222	0.212	0.222	0.225	0.238	0.178	0.197	0.202	0.215	0.208	0.183	0.17	0.189	0.197	0.199	0.176	0.192	0.191	0.2	0.181	0.237	0.212	0.255	0.216	0.246	0.229	0.231	0.248	0.199	0.216	0.219	0.243	0.214	0.22
163840	0.164	0.17	0.164	0.192	0.198	0.2	0.186	0.195	0.217	0.2	0.207	0.176	0.188	0.222	0.207	0.202	0.206	0.218	0.217	0.196	0.217	0.188	0.203	0.215	0.177	0.178	0.178	0.186	0.181	0.197	0.188	0.175	0.176	0.137	0.159	0.208	0.212	0.207	0.211	0.221	0.215	0.222	0.204	0.196	0.276	0.195	0.196	0.196	0.212
	0.211	0.216	0.217	0.225	0.222	0.226	0.232	0.251	0.218	0.21	0.215	0.23	0.223	0.192	0.241	0.217	0.233	0.207	0.214	0.227	0.224	0.238	0.214	0.227	0.238	0.204	0.186	0.194	0.211	0.225	0.208	0.148	0.144	0.153	0.18	0.236	0.217	0.246	0.222	0.241	0.221	0.223	0.23	0.255	0.236	0.221	0.217	0.206	0.235
Figure 2d: Total Area under the curve	0.7384	0.7183	0.7262	0.7407	0.735	0.7663	0.7533	0.7935	0.8042	0.7527	0.8131	0.7979	0.7446	0.7688	0.8239	0.7636	0.7488	0.7654	0.7586	0.7702	0.6611	0.6683	0.6764	0.6823	0.6851	0.6441	0.7574	0.6927	0.7133	2.576	0.6438	0.6769	0.6702	0.663	1.751	0.7899	0.8373	0.8927	0.8038	2.986	0.7726	0.7825	0.7934	0.7466	2.662	0.758	0.8524	0.8161	0.8159
log(inhibitor) vs. response -- Variable slope (four parameters)		Ambiguous	Ambiguous	Ambiguous	Ambiguous	Ambiguous	Ambiguous	Ambiguous	Ambiguous	Ambiguous	Ambiguous		Ambiguous	Ambiguous	Ambiguous	Ambiguous	Ambiguous	Ambiguous		Ambiguous	Ambiguous	Ambiguous		Ambiguous	Ambiguous	Ambiguous	Ambiguous		Ambiguous			Ambiguous	Ambiguous	Ambiguous		Ambiguous	Ambiguous	Not converged	Ambiguous		Ambiguous	Ambiguous	Ambiguous	Ambiguous		Ambiguous	Ambiguous	Ambiguous	Ambiguous
Best-fit values
Bottom	0.1758	~ 0.1757	~ 0.1815	0.2008	0.173	0.1818	0.1929	0.1922	0.2	~ 0.1931	0.1945	0.191	0.1813	0.1947	0.2281	~ 0.1962	0.1757	0.1785	0.1846	0.1926	0.1647	0.1721	0.1599	0.1598	0.1753	0.1669	0.1704	0.1716	0.1835	0.2113	0.1556	0.1692	0.1684	0.1656	0.189	0.2212	~ 0.2295		0.2079	0.2311	0.1979	0.2014	0.2036	0.1883	0.2245	0.1853	~ 0.2190	~ -6626635	0.2057
Top	0.1965	0.1833	0.1853	0.175	0.1989	~ 0.2067	~ 0.2010	0.2575	0.213	0.1941	0.2116	0.2146	0.1952	0.222	0.191	0.1959	0.2067	0.2097	0.2545	0.2121	~ 24.44	~ 0.1811	0.2096	~ 9.865	~ 0.1791	~ 3016	0.3325	0.2258	~ -4.079e+015	2.452	0.1841	0.232	0.201	0.1895	3.036	~ 0.1958	0.2158		~ 230.3	3.342	~ -3.502e+028	~ 2051	~ 9.840e+033	0.242	2.331	0.2033	0.2185	0.2097	0.261
LogIC50	2.944	~ -270.9	~ -55.14	~ 2.839	~ 2.831	~ 2.930	~ -0.1843	~ 4.616	~ 3.031	~ 1.686e+108	~ 2.359	3.23	~ 4.011	~ 4.752	~ 3.108	~ 11.84	~ 3.096	~ 3.065	5.182	~ 2.960	~ 7.474	~ -131.6	4.156	~ 10.49	~ -23.50	~ -351549	~ 1.874	1.732	~ -3.210e+017	1.988	3.829	~ 1.582	~ 1.618	~ 1.900	1.374	~ 4.558	~ -73.04		~ 12741	1.825	~ -4.246e+030	~ -3470	~ -1.897e+035	~ 1.555	2.058	~ 3.133	~ 82.99	~ 316978034	~ 1.566
HillSlope	4.065	~ 140.7	~ 9.322	~ -26.72	~ 25.23	~ 508.2	~ -170.3	~ 146.2	~ 2752	~ -3.640e+112	~ 4249	140.4	~ -189.0	~ 178.7	~ -31.37	~ -42.72	~ 25.05	~ 20.67	0.5715	~ 4284	1.188	~ -3.228	0.9587	0.4229	~ -11.72	~ -3710	~ -22.15	-4.014	~ -4.377e+016	-0.9708	0.9734	~ -15.18	~ -30.65	~ -275.3	-0.9685	~ -603.7	~ 9.877		~ 239.9	-0.896	~ -3.053e+030	~ -103140	~ -4.823e+034	~ -15.25	-0.8947	~ 29.42	~ -19621	~ -18059820	~ -15.24
IC50	879.4	~ 1.267e-271	~ 7.198e-056	~ 690.4	~ 677.3	~ 851.8	~ 0.6542	~ 41258	~ 1075	~	~ 228.6	1698	~ 10252	~ 56437	~ 1283	~ 692313333350	~ 1248	~ 1162	152179	~ 911.7	~ 29779913	~ 2.784e-132	14325	~ 30648493661	~ 3.134e-024	~ 0.000	~ 74.77	53.98	~ 0.000	97.32	6752	~ 38.19	~ 41.49	~ 79.36	23.64	~ 36116	~ 9.194e-074		~	66.83	~ 0.000	~ 0.000	~ 0.000	~ 35.91	114.2	~ 1358	~ 9.860e+082	~	~ 36.85
Span	0.02066	~ 0.007558	~ 0.003786	-0.02575	0.02587	~ 0.02495	~ 0.008042	0.06532	0.01297	~ 0.0009670	0.01713	0.02362	0.01397	0.02734	-0.03714	~ -0.0003808	0.03105	0.03121	0.06986	0.01954	~ 24.27	~ 0.009066	0.04967	~ 9.705	~ 0.003853	~ 3016	0.1621	0.05418	~ -4.079e+015	2.24	0.02846	0.06284	0.03258	0.02386	2.847	~ -0.02532	~ -0.01368		~ 230.1	3.111	~ -3.502e+028	~ 2051	~ 9.840e+033	0.05367	2.107	0.01795	~ -0.0004870	~ 6626635	0.05534
Lower 95% conf. limit (profile likelihood)
Bottom	0.1584	(Very wide)	(Very wide)	???	???	???	???	???	???	(Very wide)	???	0.1668	???	???	???	(Very wide)	???	???	???	???	???	???	???	???	???	???	???	0.1602	???	0.1684	???	???	???	???	0.1527	???	(Very wide)		???	0.2067	???	???	???	???	0.1982	???	(Very wide)	(Very wide)	???
Top	0.1827	???	???	???	???	(Very wide)	(Very wide)	???	???	???	???	0.1914	???	???	???	???	???	???	0.1988	???	(Very wide)	(Very wide)	0.1802	(Very wide)	(Very wide)	(Very wide)	???	0.1925	(Very wide)	2.212	0.164	???	???	???	2.21	(Very wide)	???		(Very wide)	3.103	(Very wide)	(Very wide)	(Very wide)	???	2.178	???	???	???	???
LogIC50	???	(Very wide)	(Very wide)	(Very wide)	(Very wide)	(Very wide)	(Very wide)	(Very wide)	(Very wide)	(Very wide)	(Very wide)	???	(Very wide)	(Very wide)	(Very wide)	(Very wide)	(Very wide)	(Very wide)	???	(Very wide)	(Very wide)	(Very wide)	2.836	(Very wide)	(Very wide)	(Very wide)	(Very wide)	???	(Very wide)	1.801	2.33	(Very wide)	(Very wide)	(Very wide)	0.4151	(Very wide)	(Very wide)		(Very wide)	1.712	(Very wide)	(Very wide)	(Very wide)	(Very wide)	1.942	(Very wide)	(Very wide)	(Very wide)	(Very wide)
HillSlope	???	(Very wide)	(Very wide)	(Very wide)	(Very wide)	(Very wide)	(Very wide)	(Very wide)	(Very wide)	(Very wide)	(Very wide)	???	(Very wide)	(Very wide)	(Very wide)	(Very wide)	(Very wide)	(Very wide)	???	(Very wide)	???	(Very wide)	???	???	(Very wide)	(Very wide)	(Very wide)	???	(Very wide)	-1.171	???	(Very wide)	(Very wide)	(Very wide)	-1.276	(Very wide)	(Very wide)		(Very wide)	-0.9837	(Very wide)	(Very wide)	(Very wide)	(Very wide)	-1.004	(Very wide)	(Very wide)	(Very wide)	(Very wide)
IC50	???	(Very wide)	(Very wide)	(Very wide)	(Very wide)	(Very wide)	(Very wide)	(Very wide)	(Very wide)	(Very wide)	(Very wide)	???	(Very wide)	(Very wide)	(Very wide)	(Very wide)	(Very wide)	(Very wide)	???	(Very wide)	(Very wide)	(Very wide)	686.2	(Very wide)	(Very wide)	(Very wide)	(Very wide)	???	(Very wide)	63.18	213.9	(Very wide)	(Very wide)	(Very wide)	2.601	(Very wide)	(Very wide)		(Very wide)	51.52	(Very wide)	(Very wide)	(Very wide)	(Very wide)	87.52	(Very wide)	(Very wide)	(Very wide)	(Very wide)
Upper 95% conf. limit (profile likelihood)
Bottom	0.1918	(Very wide)	(Very wide)	???	???	???	???	???	???	(Very wide)	???	0.214	???	???	???	(Very wide)	???	???	0.1988	???	???	???	0.1747	???	???	???	???	0.1828	???	0.2509	0.1689	???	???	???	0.2214	???	(Very wide)		???	0.2545	???	???	???	???	0.2493	???	(Very wide)	(Very wide)	???
Top	0.2111	???	???	???	???	(Very wide)	(Very wide)	???	???	???	???	0.2386	???	???	???	???	???	???	???	???	(Very wide)	(Very wide)	???	(Very wide)	(Very wide)	(Very wide)	???	???	(Very wide)	2.856	???	???	???	???	8.523	(Very wide)	???		(Very wide)	3.671	(Very wide)	(Very wide)	(Very wide)	???	2.543	???	???	???	???
LogIC50	???	(Very wide)	(Very wide)	(Very wide)	(Very wide)	(Very wide)	(Very wide)	(Very wide)	(Very wide)	(Very wide)	(Very wide)	???	(Very wide)	(Very wide)	(Very wide)	(Very wide)	(Very wide)	(Very wide)	???	(Very wide)	(Very wide)	(Very wide)	???	(Very wide)	(Very wide)	(Very wide)	(Very wide)	???	(Very wide)	2.108	???	(Very wide)	(Very wide)	(Very wide)	1.667	(Very wide)	(Very wide)		(Very wide)	1.912	(Very wide)	(Very wide)	(Very wide)	(Very wide)	2.146	(Very wide)	(Very wide)	(Very wide)	(Very wide)
HillSlope	???	(Very wide)	(Very wide)	(Very wide)	(Very wide)	(Very wide)	(Very wide)	(Very wide)	(Very wide)	(Very wide)	(Very wide)	???	(Very wide)	(Very wide)	(Very wide)	(Very wide)	(Very wide)	(Very wide)	???	(Very wide)	???	(Very wide)	???	???	(Very wide)	(Very wide)	(Very wide)	-0.5728	(Very wide)	-0.7936	???	(Very wide)	(Very wide)	(Very wide)	-0.7037	(Very wide)	(Very wide)		(Very wide)	-0.8126	(Very wide)	(Very wide)	(Very wide)	(Very wide)	-0.7927	(Very wide)	(Very wide)	(Very wide)	(Very wide)
IC50	???	(Very wide)	(Very wide)	(Very wide)	(Very wide)	(Very wide)	(Very wide)	(Very wide)	(Very wide)	(Very wide)	(Very wide)	???	(Very wide)	(Very wide)	(Very wide)	(Very wide)	(Very wide)	(Very wide)	???	(Very wide)	(Very wide)	(Very wide)	???	(Very wide)	(Very wide)	(Very wide)	(Very wide)	???	(Very wide)	128.3	???	(Very wide)	(Very wide)	(Very wide)	46.45	(Very wide)	(Very wide)		(Very wide)	81.69	(Very wide)	(Very wide)	(Very wide)	(Very wide)	140.1	(Very wide)	(Very wide)	(Very wide)	(Very wide)
Goodness of Fit
Degrees of Freedom	10	10	10	10	10	10	10	10	10	10	10	10	10	10	10	10	10	10	10	10	10	10	10	10	10	10	10	10	10	10	10	10	10	10	10	10	10		10	10	10	10	10	10	10	10	10	10	10
R squared	0.3169	0	0	0.4358	0.4954	0.5559	0	0.4028	0.1573	0	0.179	0.212	0.09501	0.1673	0.5551	0	0.5021	0.5452	0.3054	0.2056	0.4573	0	0.6142	0.6021	0	-4.441e-16	0.8311	0.5797	0	0.9972	0.4264	0.6596	0.431	0.2007	0.9961	0.1735	0		0	0.9994	0	3.331e-16	0	0.5502	0.9989	0.2034	0	0	0.5007
Sum of Squares	0.00283	0.004995	0.003859	0.00284	0.002211	0.001746	0.004473	0.01077	0.004415	0.006263	0.008969	0.007841	0.005182	0.006841	0.003575	0.005692	0.003101	0.002715	0.003906	0.006742	0.003006	0.004363	0.002322	0.002532	0.004157	0.00642	0.009043	0.002803	0.005556	0.01506	0.001984	0.002004	0.001891	0.003845	0.0117	0.01182	0.006584		0.007752	0.004986	0.00599	0.004743	0.006957	0.002189	0.005344	0.004257	0.006902	0.004129	0.002879
Sy.x	0.01682	0.02235	0.01964	0.01685	0.01487	0.01321	0.02115	0.03281	0.02101	0.02503	0.02995	0.028	0.02276	0.02615	0.01891	0.02386	0.01761	0.01648	0.01976	0.02596	0.01734	0.02089	0.01524	0.01591	0.02039	0.02534	0.03007	0.01674	0.02357	0.0388	0.01409	0.01416	0.01375	0.01961	0.0342	0.03437	0.02566		0.02784	0.02233	0.02447	0.02178	0.02638	0.01479	0.02312	0.02063	0.02627	0.02032	0.01697
Number of points
# of X values	14	14	14	14	14	14	14	14	14	14	14	14	14	14	14	14	14	14	14	14	14	14	14	14	14	14	14	14	14	14	14	14	14	14	14	14	14	14	14	14	14	14	14	14	14	14	14	14	14
# Y values analyzed	14	14	14	14	14	14	14	14	14	14	14	14	14	14	14	14	14	14	14	14	14	14	14	14	14	14	14	14	14	14	14	14	14	14	14	14	14	14	14	14	14	14	14	14	14	14	14	14	14
Figure 2e: Quantification of VRC01-P2A in select samples (with Abs 405nm maximum=3, row 27 pink boxes)
VRC01 ug/ml:																														30.7531					7.47024					21.1183					36.0872
top																														44.5073					16.1135					28.3383					48.6007
bottom																														18.1327					0.746487					14.7862					25.1182
	mVRC01-P2A standard curve
ug/ml standard: 100	2.969	2.969	10	2.964	2.955
50	2.94	2.961	5	2.955	2.949
25	2.947	2.949	2.5	2.931	2.932
12.5	2.952	2.954	1.25	2.816	2.742
6.25	2.971	2.969	0.625	2.278	2.136
3.125	2.943	2.945	0.3125	1.344	1.39
1.5625	2.934	2.921	0.15625	0.879	0.818
0.78125	2.798	2.624	0.078125	0.553	0.527
0.390625	2.171	1.883	0.0390625	0.423	0.399
0.195312	1.418	1.154	0.0195312	0.334	0.326
0.0976562	0.827	0.689	0.00976562	0.256	0.253
0.0488281	0.597	0.522	0.00488281	0.278	0.234
0.0244141	0.446	0.371	0.00244141	0.227	0.21
IC50	0.316
TOP	0.3469
BOTTOM	0.287
[truncated: 38 more columns]

## Sheet: Fig 2f, 2g, Supp. Fig 5
		strain: 246F3:																					strain: CEN55:																					strain: X2278
animal ID:		M-1	M-2	M-3	M-4	H+K-1	H+K+2	H+K-3	H+K-4	H-1	H-2	H-3	H-4	H-5 w32	H-5 w33	H-6 w32	H-6-w33	H-6-w36	H-7-w32	H-7-w33	P2A	VRC01	M-1	M-2	M-3	M-4	H+K-1	H+K+2	H+K-3	H+K-4	H-1	H-2	H-3	H-4	H-5 w32	H-5 w33	H-6 w32	H-6-w33	H-6-w36	H-7-w32	H-7-w33	P2A	VRC01	M-1	M-2	M-3	M-4	H+K-1	H+K+2
	200	1114613	1222537	1152761	1245910	1001700	1123100	1001153	1197130	605596	737024	459140	400009	1493080	375796	1183251	8571	202335	1152119	896220	4212	3650	852094	819663	891831	861887	653153	629361	542856	736799	415949	509625	318161	345112	1050375	384107	879890	7507	209514	1192112	696183	12322	9854	898704	747143	807757	781744	700042	542905
	66.6667	1146599	1089986	1188231	996732	914138	986209	1011836	1099710	849734	1097030	959882	629500	1100184	706106	870566	38139	392792	794187	855865	9664	5627	804941	714413	813506	487033	467751	528590	554327	497686	441861	671027	641730	570931	887251	599380	585017	42554	377730	724744	637996	56186	30102	718300	757669	791730	592664	444262	444995
	22.2222	1135472	1120216	1207844	892514	1048279	1102570	1147527	1151106	934326	1123241	1112395	932356	1102807	863793	854342	191786	633585	883666	920284	67115	31340	741978	677220	552234	454005	525316	498094	541176	565816	425645	571336	761635	829654	738865	593774	502636	231490	553830	723550	712470	200876	176909	759642	788514	572913	482018	539044	495550
ug/ml serum purified IgG	7.40741	1030358	1074462	954654	1022523	1068838	1150292	1114056	1182630	1061913	1192132	1239309	901470	1077187	879124	753136	478914	637188	767172	784056	169919	130851	719172	762270	537031	427325	522157	516342	478091	515182	564642	585630	741302	486002	574400	343598	358994	202060	337333	398127	387787	403989	349167	690090	615387	627781	524019	528014	476112
	2.46914	1163015	1312077	1057631	970447	1060011	1177165	1199566	1282545	1236530	1130487	1359215	993577	1162557	900174	807072	613478	770804	819993	792834	288623	236360	838803	708439	523458	411978	544516	500208	533800	497716	509014	516868	708565	844251	859004	731177	692760	539000	575439	698694	666029	478364	538089	794189	776024	568431	489162	538790	481971
	0.823045	1091848	1228926	1141644	978203	1129477	1161055	1152116	1276366	1130894	1117977	1446870	1014440	978574	821255	847978	772652	756844	824077	794978	350911	387903	775914	768488	587433	439584	532518	549409	580816	564443	540984	650023	792756	792055	833835	652881	605118	657063	623888	696460	724141	552607	581910	818920	703470	635433	503504	547043	494519
	0.274348	1103487	1080828	1195632	1103110	999115	871889	881858	915632	1067630	1188275	1309657	1040083	1065616	1095970	958817	830664	878040	842872	809387	438963	486664	817466	805709	755441	580491	422215	494713	576172	505807	618434	813920	866229	795168	786903	774435	694648	590351	599103	609714	703789	643577	648596	761311	784752	759430	593763	520674	531479
		1127921	1251767	1196120	1252836	1183172	1126026	1116481	1274854	1386127	1338061	1444850	958144	1001821	1006818	1032052	999369	1065378	945819	1018914	514006	517528	895267	881491	826124	868977	742530	839972	843706	774294	897113	824428	967140	767259	755573	811114	919090	783857	798049	844981	832192	610090	637658	808195	830093	779836	786656	699524	689992
		luminescence RLUs (infection of TZMBl cells)
Figure 2f: % neut. at 200ug/ml IgG (neut must decreases with IgG concentration)	200	1.17987	2.3351	3.62497	0.552826	15.3378	0.259852	10.3296	6.0967	56.3102	44.9185	68.2223	58.2517	-49.0366	62.6749	-14.6503	99.1424	81.0081	-21.8118	12.0416	99.1806	99.2947	4.82236	7.01403	-7.95365	0.815902	12.0368	25.0736	35.6582	4.84248	53.6347	38.1844	67.1029	55.0201	-39.017	52.6445	4.26509	99.0423	73.7467	-41.0815	16.3435	97.9803	98.4547	-11.1989	9.99286	-3.58037	0.624415	-0.0740504	21.3172
	66.6667	-1.65597	12.9242	0.659549	20.4419	22.7384	12.4169	9.37275	13.7384	38.6972	18.0135	33.5653	34.3001	-9.81842	29.8676	15.6471	96.1837	63.1312	16.0318	16.0022	98.1199	98.9127	10.0893	18.954	1.52737	43.9533	37.0058	37.0705	34.2986	35.7239	50.7463	18.607	33.6466	25.5882	-17.4276	26.1041	36.3482	94.5712	52.6683	14.2296	23.3355	90.7905	95.2793	11.1229	8.72481	-1.52519	24.6603	36.4908	35.5072
	22.2222	-0.669462	10.5092	-0.980169	28.7605	11.401	2.08308	-2.7807	9.70684	32.5945	16.0546	23.0097	2.69145	-10.0802	14.2056	17.2191	80.8093	40.5296	6.57134	9.67991	86.9428	93.9443	17.1222	23.1734	33.1536	47.7541	29.2532	40.7011	35.8573	26.9249	52.5539	30.6991	21.2487	-8.1322	2.2113	26.7952	45.3116	70.4678	30.602	14.3709	14.3863	67.0744	72.2564	6.00758	5.00896	26.5342	38.7257	22.9413	28.1803
ug/ml serum purified IgG	7.40741	8.64981	14.1644	20.1874	18.3833	9.66335	-2.15501	0.2172	7.23408	23.3899	10.906	14.2258	5.91498	-7.5229	12.6829	27.0254	52.0784	40.1914	18.8881	23.0498	66.9422	74.7162	19.6696	13.5249	34.9939	50.8244	29.6787	38.5287	43.3344	33.4643	37.0601	28.9653	23.3511	36.6574	23.9782	57.6388	60.9403	74.2223	57.7303	52.8833	53.4017	33.7821	45.2423	14.6134	25.8653	19.4983	33.3865	24.5181	30.9975
	2.46914	-3.11139	-4.81799	11.5782	22.54	10.4094	-4.54155	-7.44169	-0.603285	10.7924	15.513	5.92691	-3.69809	-16.0444	10.5922	21.7993	38.6135	27.6497	13.3034	22.1883	43.8483	54.329	6.30695	19.6317	36.6369	52.5905	26.6675	40.4494	36.7315	35.72	43.2609	37.3059	26.736	-10.0347	-13.6891	9.85521	24.6254	31.2375	27.8943	17.3125	19.9669	21.5912	15.6148	1.733	6.51361	27.1089	37.8175	22.9776	30.1483
	0.823045	3.19818	1.8247	4.55439	21.9209	4.53822	-3.11085	-3.19172	-0.118602	18.4134	16.448	-0.139807	-5.87553	2.32047	18.4306	17.8357	22.686	28.96	12.8716	21.9779	31.7302	25.047	13.3316	12.8195	28.8929	49.4136	28.2833	34.592	31.159	27.1022	39.6972	21.1547	18.0309	-3.23176	-10.358	19.5081	34.1612	16.1757	21.8233	17.5768	12.9839	9.42205	8.74262	-1.32703	15.2541	18.5171	35.9944	21.7978	28.3297
	0.274348	2.16629	13.6558	0.0407986	11.951	15.5562	22.5694	21.0145	28.1775	22.9775	11.1943	9.35689	-8.55185	-6.3679	-8.85483	7.09606	16.8812	17.5842	10.8844	20.5638	14.5996	5.96374	8.69026	8.59702	8.55598	33.1983	43.1383	41.1036	31.7094	34.6751	31.064	1.27458	10.434	-3.63749	-4.14652	4.52205	24.42	24.6864	24.929	27.8429	15.4295	-5.48886	-1.71534	5.80108	5.46216	2.6167	24.5206	25.5674	22.9732
		Supplementary Figure 5: % neutralization
	log(inhibitor) vs. response (three parameters)		Ambiguous				Not converged		Ambiguous		Ambiguous			Ambiguous		Ambiguous			Ambiguous				Ambiguous	Ambiguous		Ambiguous	Interrupted	Ambiguous		Ambiguous		Interrupted	Ambiguous		Ambiguous		Ambiguous			Ambiguous	Not converged			Not converged			Ambiguous	Ambiguous	Ambiguous
	Best-fit values
	Bottom	-0.5787	~ -3209447	0.2146	-31.62	19.87		40.68	5.242	71.99	~ 439905	126.7	97.89	~ -141243	186.7	~ -104029	104.6	96.81	~ -156755	11.33	102	101.2	~ -214312430	~ -117760001	-58.37	~ -178440	25.97	~ -43211	37.26	~ -114286	54.5	2376181	~ 86302	203.9	~ -14360	40.82	~ 27.37	100.2	105.2	~ -110290		105.4	105.8		8.142	-32.4	~ -68198	~ -126546	~ -120.8
	Top	2.316	7.903	7.761	16.51	9.34		1.883	~ 107090	17.73	12.38	6.08	-6.5	-4.94	6.765	20.03	15.25	24.52	15.29	22.64	12.86	-6.449	11.43	14.82	29.09	49.41	1927150	39.74	26.92	33.93	34.75	22.06	18.26	0.4471	0.01929	-0.8717	32.87	13.62	29.47	29.27		-1.676	-3.53		11.96	18.82	35.13	26.58	26.8
	LogIC50	1.511	~ 8.309	1.663	16.45	1.472		2.825	~ -4.327	1.937	~ 6.454	2.285	2.076	~ 5.835	2.648	~ 5.811	0.943	1.762	~ 5.971	1.161	-0.6513	-0.9957	~ 86631432	~ 25715522	2.401	~ 5.900	-5.637	~ 5.798	-0.3761	~ 5.944	0.9789	7.515	~ 5.551	2.735	~ 4.865	0.1742	~ 2.490e+038	0.8003	2.163	~ 5.512		-0.2092	-0.3225		1.737	2.357	~ 5.610	~ 6.076	24.36
	IC50	32.4	~ 203572898	46.03	2.805e+16	29.62		668	~ 4.706e-005	86.51	~ 2841615	192.7	119	~ 683255	444.6	~ 646531	8.769	57.81	~ 934773	14.48	0.2232	0.101	~	~	251.9	~ 794564	2.306e-06	~ 627433	0.4206	~ 878225	9.525	32701696	~ 355453	543	~ 73359	1.494	~	6.314	145.5	~ 324965		0.6177	0.4758		54.55	227.3	~ 407776	~ 1191611	2.274e+24
	Span	2.895	~ 3209455	7.547	48.13	-10.53		-38.8	~ 107085	-54.26	~ -439893	-120.7	-104.4	~ 141238	-179.9	~ 104049	-89.38	-72.28	~ 156770	11.31	-89.14	-107.6	~ 214312442	~ 117760015	87.46	~ 178489	1927124	~ 43251	-10.35	~ 114320	-19.75	-2376159	~ -86284	-203.5	~ 14360	-41.69	~ 5.494	-86.56	-75.68	~ 110319		-107	-109.3		3.819	51.22	~ 68233	~ 126573	~ 147.6
	Lower 95% conf. limit (profile likelihood)
	Bottom	???	(Very wide)	???	???	7.638		15.7	???	43.19	(Very wide)	65.49	57.07	(Very wide)	38.74	(Very wide)	96.67	68.42	(Very wide)	???	94.96	97.13	(Very wide)	(Very wide)	???	(Very wide)		(Very wide)	31.93	(Very wide)	42.78		(Very wide)	4.026	(Very wide)	14.03	(Very wide)	77.84	36.4	(Very wide)		90.72	97.47		1.593	???	(Very wide)	(Very wide)	(Very wide)
	Top	-3.347	???	-3.425	5.873	8.138		-7.837	(Very wide)	7.928	???	-2.183	-14.83	???	-9.056	???	7.29	13.47	???	15.67	2.19	-16.22	???	???	13.37	???		???	???	???	???		???	???	???	???	???	-20.06	???	???		-14.24	-11.29		1.593	3.106	???	???	???
	LogIC50	???	(Very wide)	???	???	???		???	(Very wide)	0.9628	(Very wide)	1.567	1.531	(Very wide)	0.9639	(Very wide)	0.7299	1.007	(Very wide)	???	-0.8853	-1.135	(Very wide)	(Very wide)	???	(Very wide)		(Very wide)	???	(Very wide)	???		(Very wide)	???	(Very wide)	???	(Very wide)	0.09423	???	(Very wide)		-0.522	-0.4951		???	???	(Very wide)	(Very wide)	???
	IC50	???	(Very wide)	???	???	???		???	(Very wide)	9.179	(Very wide)	36.94	33.97	(Very wide)	9.202	(Very wide)	5.37	10.16	(Very wide)	???	0.1302	0.07323	(Very wide)	(Very wide)	???	(Very wide)		(Very wide)	???	(Very wide)	???		(Very wide)	???	(Very wide)	???	(Very wide)	1.242	???	(Very wide)		0.3006	0.3198		???	???	(Very wide)	(Very wide)	???
	Upper 95% conf. limit (profile likelihood)
	Bottom	6.135	(Very wide)	14.76	???	???		???	???	???	(Very wide)	???	1285	(Very wide)	???	(Very wide)	113.4	333.6	(Very wide)	19.73	109.6	105.3	(Very wide)	(Very wide)	25.43	(Very wide)		(Very wide)	???	(Very wide)	???		(Very wide)	???	(Very wide)	???	(Very wide)	133.9	???	(Very wide)		122.9	114.8		20.36	24.59	(Very wide)	(Very wide)	(Very wide)
	Top	6.135	???	14.76	29.71	17.47		15.7	(Very wide)	26.27	???	13.78	1.388	???	20.13	???	22.51	34.03	???	???	22.01	2.058	???	???	50.07	???		???	31.93	???	44.57		???	4.026	???	42.09	???	38.18	48.9	???		9.5	3.736		20.36	37.2	???	???	???
	LogIC50	???	(Very wide)	???	???	???		???	(Very wide)	???	(Very wide)	???	3.573	(Very wide)	???	(Very wide)	1.153	2.942	(Very wide)	???	-0.4239	-0.8591	(Very wide)	(Very wide)	???	(Very wide)		(Very wide)	???	(Very wide)	???		(Very wide)	???	(Very wide)	???	(Very wide)	1.619	???	(Very wide)		0.09759	-0.1498		???	???	(Very wide)	(Very wide)	???
	IC50	???	(Very wide)	???	???	???		???	(Very wide)	???	(Very wide)	???	3737	(Very wide)	???	(Very wide)	14.22	874	(Very wide)	???	0.3768	0.1383	(Very wide)	(Very wide)	???	(Very wide)		(Very wide)	???	(Very wide)	???		(Very wide)	???	(Very wide)	???	(Very wide)	41.58	???	(Very wide)		1.252	0.7083		???	???	(Very wide)	(Very wide)	???
	Goodness of Fit
	Degrees of Freedom	4	4	4	4	4		4	4	4	4	4	4	4	4	4	4	4	4	4	4	4	4	4	4	4		4	4	4	4		4	4	4	4	4	4	4	4		4	4		4	4	4	4	4
	R squared	0.06385	0.02415	0.09697	-0.02309	0.3959		0.1076	0.4697	0.9115	0.9323	0.9679	0.9709	0.842	0.8654	0.7421	0.9942	0.9534	0.7973	0.6136	0.9936	0.9978	0	0	0.615	0.8024		0.7932	0.3393	0.745	0.7608		0.9303	0.6083	0.5497	0.4681	0	0.9336	0.6742	0.778		0.9884	0.9959		0.0243	0.453	0.8352	0.5051	-0.09942
	Sum of Squares	84.63	322.9	318	510.1	120		536.6	306.2	120.7	55.99	104.1	109.2	257.6	394.1	289.2	40.85	137.1	229.9	67.28	43.31	18.85	183.1	215.4	771.8	399.5		39.8	64.54	186.4	106.7		141.9	1567	1004	1300	1914	465.7	779.7	1056		114.5	42.63		323.9	573.3	177.5	355.5	153.6
	Sy.x	4.6	8.985	8.916	11.29	5.476		11.58	8.75	5.494	3.741	5.101	5.225	8.025	9.927	8.503	3.196	5.854	7.581	4.101	3.29	2.171	6.766	7.338	13.89	9.994		3.154	4.017	6.826	5.164		5.956	19.79	15.84	18.02	21.88	10.79	13.96	16.25		5.35	3.265		8.998	11.97	6.662	9.427	6.197
	Number of points
	# of X values	7	7	7	7	7	7	7	7	7	7	7	7	7	7	7	7	7	7	7	14	14	7	7	7	7	7	7	7	7	7	7	7	7	7	7	7	7	7	7	7	14	14	7	7	7	7	7	7
	# Y values analyzed	7	7	7	7	7	7	7	7	7	7	7	7	7	7	7	7	7	7	7	7	7	7	7	7	7	7	7	7	7	7	7	7	7	7	7	7	7	7	7	7	7	7	7	7	7	7	7	7
	Supp. Fig 5: Curated IC50s for BGN-N276A and standards																				0.2232	0.101																				0.6177	0.4758
	Figure 2g: VRC01% of total
[truncated: 78 more columns]

## Sheet: Fig 3a
Mock	H+k	H
2.5	2.61	3.74
1.46	3.79	1.67
2.12	3.53	1.81
2.69	1.59	3.55

## Sheet: Fig 3b
Mock	H+k	H
0.029	1.27	3.94
0.016	0.18	3.1
0.099	0.087	12.8
0.021	0.14	2.02

## Sheet: Fig 3c
	IgG1+GT8+				IgG1-GT8+
Mock	0	0	0	0	0	0	0	0
H+k	47	1.33	0	46.2	38.6	0	0	0
H	45.9	36	76.6	27.5	0.68	1.72	0.14	0.51

## Sheet: Fig 3d
	IgG1+GT8+				IgG1-GT8+
Mock	0	0	0	0	0	0	0	2.94
H+k	0	0	0	0	0	0	0	0
H	61.9	33.3	37.5	29.9	31	16.7	56.2	58.2

[truncated: 13 more sheets: Fig 3e, Fig 3f, Fig 3g, Fig 3i_x0009_, Fig 4a, Fig 4b, Fig 4c, Fig 4d, Fig S1b, Fig S1d, Fig S2c, Fig S3b, Supp Table 1]
